# Supplementary material for: Recovery of homogeneous photocatalysts by covalent organic framework membranes
Source: Nat Commun. 2023 May 11;14:2726. doi: 10.1038/s41467-023-38424-6 (PMC10175538; doi:10.1038/s41467-023-38424-6)
Supplement: Supplementary file 3 — Source Data [file 41467_2023_38424_MOESM3_ESM.xlsx]

## Sheet: Figure 1d
Figure 1d
		Volumn swelling (%)	Error bars		Weight swelling (%)	Error bars
	Ethanol	0.34	0.02		0.67	0.03
	n-Hexane	0.23	0.01		0.44	0.02
	Acetone	0.2	0.05		0.1	0.01
	DMF	2.41	0.05		2.54	0.01
	NMP	3.21	0.06		3.36	0.05
	DMSO	2.12	0.05		2.74	0.06

## Sheet: Figure 1e
Figure 1e
	Testing time (day)	DMF permeance (kg m-2 h-1 bar-1)	Error bars		NMP permeance (kg m-2 h-1 bar-1)	Error bars		DMSO permeance (kg m-2 h-1 bar-1)	Error bars
	0	233.3	5.4		125.3	5.1		107.2	4.8
	10	234.9	5.7		124.5	4.7		104.8	3.5
	20	237.2	5.3		122.3	3.8		107.9	3.5
	30	240	5.6		120.4	4.4		111	4.2
	40	235.2	5.4		125.2	4.2		108.1	4.8
	50	237.6	6.1		123.3	2.7		108.2	3.8
	60	234.8	6.2		126.4	3.6		107.3	2.9

## Sheet: Figure 2b
Figure 2b
	[Ir-1]PF6		Rejection(%)	Error bars		Permeance (kg m-2 h-1 bar-1)	Error bars
		Tp-HZ	99.8	0.1		26.2	2.1
		Tp-TAPB	99.7	0.1		48.3	2.4
		Tp-PDA	96.3	0.1		76	3.6
		Tp-DHBD	84.2	0.1		102	3.8
	[Ir-2]PF6
		Tp-HZ	99.8	0.1		52.3	3.1
		Tp-TAPB	99.5	0.1		105.4	4.7
		Tp-PDA	88.3	0.1		173.1	5.2
		Tp-DHBD	74.2	0.1		266.2	6.8
	[Ir-3]PF6
		Tp-HZ	99.8	0.1		45.1	3.1
		Tp-TAPB	99.3	0.1		87.3	3.4
		Tp-PDA	92.6	0.1		123.5	4.2
		Tp-DHBD	79.2	0.1		146.6	4.8
	[Ru](PF6)2
		Tp-HZ	97.3	0.1		25.2	1.1
		Tp-TAPB	92.6	0.1		44.3	1.7
		Tp-PDA	84.2	0.1		64.9	1.5
		Tp-DHBD	49.3	0.1		88.7	1.8
	NaDT
		Tp-HZ	99.9	0.1		82.4	4
		Tp-TAPB	99.9	0.1		147.3	5.2
		Tp-PDA	99.6	0.1		185.2	4.5
		Tp-DHBD	98.2	0.1		266.2	6.8
	(R)-TRIP
		Tp-HZ	99.9	0.1		31.3	2.4
		Tp-TAPB	99.8	0.1		52.2	2.8
		Tp-PDA	99.5	0.1		74.3	3.1
		Tp-DHBD	95.4	0.1		93.3	4.3

## Sheet: Figure 3
Figure 3a	Cycle	1	2	3	4	5	6	7	8	9	10			Figure 3a		Figure 3b		Figure 3c		Figure 3d		Figure 3e		Figure 3f
	Yield (%)	98	98	94	99	92	93	95	98	95	92		Cycle	Permeance (kg m-2 h-1 bar-1)	Error bars	Permeance (kg m-2 h-1 bar-1)	Error bars	Permeance (kg m-2 h-1 bar-1)	Error bars	Permeance (kg m-2 h-1 bar-1)	Error bars	Permeance (kg m-2 h-1 bar-1)	Error bars	Permeance (kg m-2 h-1 bar-1)	Error bars
	Catalyst recovery (%)	90.6	97.3	95	94.3	92.8	92	94.2	95.9	95.7	96.7		1	51.4	1.3	114.5	1.2	82.5	1.4	118.9	1.5	15.3	0.6	24.2	0.6
													2	52.8	0.8	112.2	1.4	81.2	1.7	120.1	1.8	15.5	0.4	23.5	0.5
Figure 3b	Yield (%)	88	85	87	91	90	87	85	80	85	87		3	50.3	1.2	111.8	1.5	83.3	1.6	121.3	2.1	15.6	0.6	24.3	0.5
	Catalyst recovery (%)	97.4	97.2	91	95.2	91.3	96.4	98.2	97	96.8	95.8		4	50.6	1.1	115.5	1.3	81.8	1.2	118.8	1.8	14.8	0.6	24.3	0.5
													5	50.3	1.2	114.1	1.4	81.6	1.4	117.6	1.6	15.1	0.5	24.5	0.6
Figure 3c	Yield (%)	80	84	84	83	82	84	86	82	80	82		6	51.5	1	113.8	1.4	82	1.3	118.5	1.8	14.9	0.6	23.9	0.4
	Catalyst recovery (%)	95.9	97.1	97.8	97.9	98.5	97.9	95.8	97.8	97.2	92.6		7	52.6	0.8	115.2	0.9	81.2	0.9	120.4	1.5	15.2	0.5	23.8	0.6
													8	52.4	1.2	113.4	1.2	80.8	1.1	117.5	2.1	15.1	0.4	23.7	0.5
Figure 3d	Yield (%)	80	82	80	81	80	83	84	82	81	80		9	52.8	0.6	115.2	1.4	83.6	1.2	119.3	1.6	14.9	0.5	24.2	0.5
	Catalyst recovery (%)	96.7	96.9	97	97.2	96.2	96.1	96.8	95.9	96.7	97.2		10	51.9	0.9	114.8	1.3	82.8	1.4	119.5	1.8	15.2	0.5	24.2	0.5
Figure 3e	Yield (%)	99	98	98	98	99	98	99	99	98	98
	Catalyst recovery (%)	95.3	96.5	97.1	97.3	96.8	98.4	96.8	96.7	97.5	97.4
Figure 3f	Yield (%)	96	98	98	96	96	96	96	95	94	94
	ee (%)	92.4	93	92.6	92.6	92.4	92.7	93.4	92.8	92.4	92.4
	[Ir-1]PF6 recovery (%)	95.2	96.1	96.8	96.6	97.2	97.1	97.1	96.1	96.7	95.9
	(R)-TRIP recovery (%)	97.1	98.5	98.5	98.4	97.7	97.6	96.8	95.9	97.4	96.1
